# Supplementary material for: Antibodies targeting the glycan cap of Ebola virus glycoprotein are potent inducers of the complement system
Source: Commun Biol. 2024 Jul 17;7:871. doi: 10.1038/s42003-024-06556-0 (PMC11255267; doi:10.1038/s42003-024-06556-0)
Supplement: Supplementary file 2 — Supplementary datasheet 1 [file 42003_2024_6556_MOESM2_ESM.xlsx]

## Sheet: Fig1a_GC
	BDBV270			EBOV90			EBOV293			BDBV289			r13C6			rBDBV43			rBDBV43-KA			No Abs			KZ52			2D22			EBOV296			EBOV515			EBOV520			EBOV63			EBOV82			EBOV87			EBOV95
50	996	912	792	42723	36140	36679	2666	2677	2518	2700	2714	2307	35984	35703	33910	193	195	189	72.5	69.6	68.4	198	207	251	48.3	52.8	56	484	493	476	34543	35507	34915	220	225	230	354	269	255	3013	2679	2791	38016	37930	37849	42079	39911	48764	9707
10	177	187	186	37199	38010	36439	184	191	184	1311	1291	1138	36897	35427	33852	220	217	216	70.4	73.4	60.2	41	43	81	48.4	61	55.4	128	106	115	20821	21975	21504	161	195	185	291	165	76	348	345	335	36881	36502	36708	37215	39246	39399	481
2	71.8	71.4	69.9	35188	34621	34566	66.3	67.6	54.5	67.5	61.9	61.2	32588	32003	29416	79.1	86	72.5	67.9	73.9	56.9	51	99	25	64.1	68	65.3	146	202	153	697	596	874	162	166	204	131	161	128	84	134	125	33952	33096	33247	37203	35212	37550	79
0.4	78.9	77.1	74.6	14076	12992	12598	65.6	71.4	63.6	59.7	52.7	59	9153	8535	7920	70.8	67.8	62.4	57.3	61.2	52.3	118	142	174	84.1	70.4	76.8	93	135	106	136	110	98	159	176	170	124	100	145	30	78	87	9266	9513	9185	28757	28170	29778	122
[truncated: 17 more columns]

## Sheet: Fig1a_MPER
	BDBV223			BDBV340			Adimab16061			EBOV515			EBOV520			No Abs			rBDBV223-IgG3			rBDBV223-IgG4			BDBV317			EBOV402			Adimab15820			rBDBV317-IgG1			rBDBV317 IgG1 KA			KZ52			2D22
50	3632	3619	3725	379	799	383	444	552	543	220	225	230	354	269	255	198	207	251	345	355	387	69.9	72.6	89.8	125	145	174	118	115	127	170	152	150	53.2	50.6	52.8	52.5	54.6	54.8	48.3	52.8	56	484	493	476
10	10413	10397	10499	495	500	421	319	314	310	161	195	185	291	165	76	41	43	81	305	293	298	72.4	74	82.7	60.8	75.8	82.9	135	134	136	153	155	149	57.2	66.5	61.3	58.3	58.9	64.3	48.4	61	55.4	128	106	115
2	17871	16977	16066	284	272	307	189	177	180	162	166	204	131	161	128	51	99	25	267	284	280	65.7	68	62.6	33.2	47	45.4	61.9	76.2	67.6	62.3	70.4	60.7	66.5	65.9	62.2	72.3	81	92.8	64.1	68	65.3	146	202	153
0.4	7205	7041	6380	186	206	223	187	179	141	159	176	170	124	100	145	118	142	174	89.2	96.7	77.2	64.5	60.2	66.4	39.5	43.9	41.8	42.7	48.2	50.7	53.8	55.4	50.9	63.3	74.9	79.4	73.5	83.3	78.3	84.1	70.4	76.8	93	135	106

## Sheet: Fig1b
EBOV63	EBOV82	EBOV87	EBOV90	EBOV95	EBOV293	EBOV296	EBOV348	rEBOV442	rEBOV442-LALA-PG	EBOV548	rBDBV43	rBDBV43-KA	BDBV270	BDBV289	r13C6	rEBOV402	rBDBV223-IgG3	rBDBV223-IgG4	rBDBV317	rBDBV317-KA	BDBV340	ADI-15820	ADI-16061	EBOV515	EBOV520	KZ52	BDBV43N	BDBV223	BDBV317
127.449	1766.09	3839.85	1846.9	229.229	187.569	1484.43	1487.94	2469.22	6.35146	1217.62	27.975	9.81851	23.3213	68.7794	1958.27	7.5822	29.0052	37.9801	6.65415	12.9727	62.2476	37.5662	46.2057	19.9444	24.2411	3.73077	166.378	680.572	28.0693

## Sheet: Fig1c
EBOV63	EBOV82	EBOV87	EBOV90	EBOV95	EBOV293	EBOV296	EBOV348	rEBOV442	rEBOV442-LALA-PG	EBOV548	BDBV43N	rBDBV43	rBDBV43-KA	BDBV270	BDBV289	r13C6	rEBOV402	BDBV223	rBDBV223-IgG1	rBDBV223-IgG3	rBDBV223-IgG4	BDBV317	rBDBV317	rBDBV317-KA	BDBV340	ADI-15820	ADI-16061	EBOV515	EBOV520	KZ52	2D22	no mAb
1	76.97	91.34	86.57	1.07	1.47059	92.57	11.14	94.34	8.3	89.57	0.96774	0.789474	1.13333	0.909091	7.1	50.88	2.29268	14.25	1.05556	13.1892	0.810811	1.04348	0.583333	1	0.92	2.62857	1	1.04	1	0.872727	1.92308	2.2
0.91	86.39	93.23	96.07	0.79	3.23529	87.82	11.05	95.96	8.36	95.65	1.09677	1.05263	1.4	0.909091	4.2	44.57	3.31707	11.4375	1.11111	13.6216	1.2973	0.869565	0.833333	1	1.17	5.02857	1.09	0.98	0.95	1.49091	5.66667	9
0.84	92.04	92.35	95.69	0.84	1.05882	76.42	24.19	92.86	8.66	97.68	0.709677	0.894737	2.73333	0.909091	5.9	47.88	1.17073	10.75	0.833333	10.3784	0.702703	0.956522	0.583333	1	0.91	2.22857	0.72	1.06	0.96	1.81818	1.2973	1.4

## Sheet: Fig2a_zymosan
No mAb			Ethanol			EBOV90+Mock			EBOV90+zymosan			BDBV223+Mock			BDBV223+zymosan			13C6+Mock			13C6+zymosan
16	18.1	14.5	91.1	89.3	94.4	58.4	79.1	70.2	16.5	11.7	14.7	50	50.8	43.1	16.7	11.3	17.1	72.2	58.9	59.8	18.8	15	14.9

## Sheet: Fig2a_1E2
no mAb			Ethanol			EBOV90+Mock			EBOV90+1E2			BDBV223+Mock			BDBV223+1E2			13C6+Mock			13C6+1E2
16	18.1	14.5	91.1	89.3	94.4	58.4	79.1	70.2	43.9	56.5	73.8	50	50.8	43.1	61.1	45.5	45.6	72.2	58.9	59.8	57.6	39.2	45.8

## Sheet: Fig2a_TFPI
No mAb			Ethanol			EBOV90+Mock			EBOV90+TFPI			BDBV223+Mock			BDBV223+TFPI			13C6+Mock			13C6+TFPI
4.7	4.6	4.8	91.1	89.3	94.4	31	42.6	31.9	33.7	29.4	30.7	31.3	28.7	30.4	31	28.3	14.7	38.2	53.1	42.2	56.4	37.8	32.1

## Sheet: Fig2b
	BDBV223 hybr.			BDBV223 IgG1			BDBV223 IgG3			BDBV223 IgG4
1	1.61539	1.55198	1.38174	1.6292	1.39791	1.65551	2.03047	1.94137	1.9429	1.11669	1.33275	1.30405
0.5	1.71081	1.50824	1.57576	1.5282	1.37484	1.69767	2.13677	1.99325	1.96085	1.22474	1.2188	1.32939
0.25	1.73055	1.5829	1.73868	1.2735	1.17261	1.25865	2.18561	2.04804	1.95948	0.994709	0.998369	0.977492
0.125	1.81331	1.61003	1.57458	1.04546	0.907186	1.10152	2.33333	2.2158	1.99167	0.924561	0.897785	0.90718
0.0625	1.68505	1.59149	1.62121	0.986425	0.899083	1.09573	2.35497	2.15428	1.91042	0.92446	0.831405	0.860233
0.03125	1.57225	1.53147	1.48862	0.876694	0.893258	1.0469	2.01521	2	1.74795	0.752443	0.798361	0.841751
0.015625	1.27221	1.25941	1.29883	0.915493	0.902507	1.07784	1.52222	1.4481	1.23809	0.772727	0.702028	0.875427
0.007813	1.12727	1.01368	1.02009	0.914651	0.843662	0.995671	1.14095	1.04891	0.948276	0.820225	0.723404	0.807874
0.003906	0.818578	0.971631	0.98941	1	0.924357	1.01567	1.07516	0.934066	0.921368	0.826772	0.829787	0.930982
0.001953	0.913174	0.939394	0.946288	1.02995	0.910686	1.13712	0.903461	0.870736	0.880416	0.73324	0.857554	0.990581
0.000977	0.794802	1.1907	0.827493	0.914239	1.01647	1.03125	0.852783	1.05212	0.821678	0.667539	0.838936	0.896445

## Sheet: Fig3a
EBOV90 + 0.4 BDBV223-IgG1			EBOV90 + 2 BDBV223-IgG1			EBOV90 + 10 BDBV223-IgG1			EBOV90 + 50 BDBV223-IgG1			EBOV90 + 0.4 ADI			EBOV90 + 2 ADI			EBOV90 + 10 ADI			EBOV90 + 50 ADI			EBOV296 + 0.4 BDBV317			EBOV296 + 2 BDBV317			EBOV296 + 10 BDBV317			EBOV296 + 50 BDBV317
32.5835	33.601	28.4305	22.8143	34.7859	23.2381	13.3089	14.3418	19.4741	15.7499	4.48436	8.82239	90.72	90.99	93.63	93.88	89.31	92.37	75.45	89.34	85.51	50.26	50.96	51.52	27.1	30.33	32.01	30.75	27.66	27.78	20.2	21.19	24.46	12.55	10.56	17.41

## Sheet: Fig3b
BDBV223 + 0.4 BDBV270			BDBV223 + 2 BDBV270			BDBV223 + 10 BDBV270			BDBV223 + 50 BDBV270			BDBV223 + 0.4 BDBV43N			BDBV223 + 2 BDBV43N			BDBV223 + 10 BDBV43N			BDBV223 + 50 BDBV43N
14.9087	15.4363	17.4995	19.1303	19.3396	26.3193	19.2134	21.627	19.0316	17.1852	16.9831	17.3432	62	56.49	66.04	60.13	69.8	83.76	82.11	62.23	67.12	69.39	71.97	72.81

[truncated: 8 more sheets: Fig3c, Fig3d, Fig5a, Fig5b, Fig5c, Fig6_score, Fig6_survival, Fig6_weight]
